# Supplementary material for: Pulse Crop Effects on Gut Microbial Populations, Intestinal Function, and Adiposity in a Mouse Model of Diet-Induced Obesity
Source: Nutrients. 2020 Feb 25;12(3):593. doi: 10.3390/nu12030593 (PMC7146478; doi:10.3390/nu12030593)
Supplement: Supplementary file 1 [file nutrients-12-00593-s001.zip]

Archive with 8 entries (8 files):
- Supplementary Figure S1.docx
- Supplementary Table S1.docx
- Supplementary Table S2.docx
- Supplementary Table S3.docx
- Supplementary Table S4.docx
- Supplementary Table S5.docx
- Supplementary Table S6.docx
- Supplementary Table S7.xlsx
