# Supplementary material for: Pulse Crop Effects on Gut Microbial Populations, Intestinal Function, and Adiposity in a Mouse Model of Diet-Induced Obesity
Source: Nutrients. 2020 Feb 25;12(3):593. doi: 10.3390/nu12030593 (PMC7146478; doi:10.3390/nu12030593)
Supplement: Supplementary file 1 [file nutrients-12-00593-s001.zip › Supplementary Table S7.xlsx]

## Sheet: Sheet1
	Class:	CommonBean	CommonBean	CommonBean	CommonBean	CommonBean	CommonBean	CommonBean	CommonBean	CommonBean	CommonBean	Chickpea	Chickpea	Chickpea	Chickpea	Chickpea	Chickpea	Drypea	Drypea	Drypea	Drypea	Drypea	Drypea	Drypea	Drypea	Drypea	Drypea	Lentil	Lentil	Lentil	Lentil	Lentil	Lentil	Lentil	Lentil
	Cultivar:	Beluga	Beluga	Belshell	Belshell	Seafarer	Seafarer	Ensign	Ensign	Samuri	Samuri	BillyBean	BillyBean	Sierra	Sierra	SpanishWhite	SpanishWhite	Hampton	Hampton	Scalper7	Scalper7	YellowWinterPP	YellowWinterPP	YellowSpring	YellowSpring	Koyote	Koyote	Merrit	Merrit	Avondale	Avondale	Cedar	Cedar	Shasta	Shasta
Metabolite Identifer	Annotation	1	2	1	2	1	2	1	2	1	2	1	2	1	2	1	2	1	2	1	2	1	2	1	2	1	2	1	2	1	2	1	2	1	2
GC_C366	Leucine	1.09572e+07	1.48085e+07	7.50232e+06	8.89713e+06	3.06662e+07	2.92232e+07	1.34634e+07	1.34364e+07	2.20849e+07	1.85622e+07	1.22732e+07	1.73301e+07	4.10513e+06	4.30613e+06	9.71142e+06	9.28148e+06	3.4359e+06	3.26847e+06	4.15971e+06	5.84814e+06	2.67753e+06	3.26327e+06	3.60292e+06	4.38014e+06	1.97684e+06	3.25167e+06	4.46901e+06	3.7375e+06	3.74433e+06	5.89352e+06	4.21795e+06	4.31394e+06	1.03544e+07	1.03685e+07
LCpos_C0969	neamine (putative)	2030.48	2243.9	1600.3	1573.8	4998.91	4524.99	4934.09	6564.97	2257.73	2387.05	1279.87	1176.59	1091.13	987.712	1522.7	2015.95	80.3775	83.1725	121.002	127.656	99.8294	82.3494	111.181	136.741	75.3272	79.9399	182.468	173.429	246.526	279.797	202.025	235.668	1225.97	949.441
LCneg_C0144	Histidine	22222.6	17602.3	32426.4	32416.8	13947.5	14192.1	30233.6	30697.4	11536.2	10555	10496.6	10145.7	9344.46	11238.4	13788.2	16663.7	4858.1	4145.73	3771.57	3813.57	11547.5	9596.86	3879.91	3655.32	4933.47	5188.99	9597.99	9393.28	9644.26	7384.2	12967.6	11897.2	11280.1	10481.8
GC_C068	Threonine	7.90289e+06	8.26342e+06	1.20088e+07	1.07635e+07	1.73395e+07	1.53161e+07	1.50713e+07	1.71759e+07	9.72914e+06	8.78091e+06	8.00432e+06	7.61043e+06	9.99944e+06	8.76207e+06	6.04997e+06	6.6773e+06	3.13129e+06	3.03905e+06	2.36824e+06	2.80645e+06	3.40288e+06	3.23479e+06	2.24227e+06	2.70077e+06	4.297e+06	5.24378e+06	8.59548e+06	7.09622e+06	9.28677e+06	9.39707e+06	9.51762e+06	1.31729e+07	1.04035e+07	9.75451e+06
GC_C070	Alanine	9.34685e+07	1.04924e+08	1.21415e+08	1.09818e+08	8.37992e+07	7.70267e+07	6.78489e+07	7.08685e+07	5.02567e+07	4.5993e+07	3.80781e+07	3.72331e+07	5.44511e+07	4.62181e+07	4.26076e+07	4.89437e+07	7.64158e+06	8.16085e+06	1.01725e+07	1.11619e+07	1.46957e+07	1.39584e+07	6.54682e+06	8.54238e+06	9.9345e+06	1.34666e+07	7.42835e+07	7.22602e+07	5.59772e+07	5.4118e+07	5.7434e+07	7.24643e+07	6.81762e+07	5.87469e+07
LCpos_C1188	Hv-NCC-1	3167.89	5916.61	9409.39	6940.6	5138.79	2724.91	3912.06	5093.74	841.526	1024.95	221.064	605.656	321.151	493.521	1900.34	1711.73	445.565	387.992	175.298	275.283	127.67	166.121	425.916	497.786	216.748	260.327	433.275	219.758	704.919	947.249	526.318	320.377	147.135	259.724
LCneg_C0747	N2-gamma-Glutamylglutamine	10516.3	10187.9	5950.78	6203.69	17377.9	22106	10019.7	7805.93	9885.72	10921.3	7881.09	8536.96	2413.33	3732.41	5186.56	6407.28	2755.13	2820.2	2899.04	4571.57	3007.84	2994.87	4538.84	4398.63	2596.82	7212.8	1853.81	1658.04	2411.08	3398.57	1834.03	2384.97	4859	8389.48
GC_C054	Uridine	2.11008e+06	3.49271e+06	3.53848e+06	3.43967e+06	4.16374e+06	2.63808e+06	1.79022e+06	1.86407e+06	1.85931e+06	2.80376e+06	879592	1.44265e+06	734868	1.02785e+06	2.73073e+06	3.54324e+06	832529	766350	610690	987320	739417	729821	831418	1.0193e+06	631593	1.02319e+06	858219	773535	1.46427e+06	1.67549e+06	1.26255e+06	878284	2.34238e+06	2.44508e+06
GC_C285	Xanthine	236591	302658	219508	231548	1.30373e+06	1.07404e+06	592869	590488	229325	273138	119421	152956	104577	110000	184026	155909	106908	90190.1	91692.4	126902	61495.5	105988	89656.3	121250	70916.3	53566.2	221713	121048	164788	214782	146769	135604	253546	274838
GC_C093	gulonic acid	1.82082e+06	2.73932e+06	3.78476e+06	3.09564e+06	5.59864e+06	4.38557e+06	2.32398e+06	2.50877e+06	1.69799e+06	3.08185e+06	1.18287e+06	1.35867e+06	976604	1.58123e+06	775946	1.82851e+06	899195	858138	440341	561294	691927	582451	372534	423378	334844	552334	1.54673e+06	1.82657e+06	2.06893e+06	1.13208e+06	1.69718e+06	1.27666e+06	1.94787e+06	2.37586e+06
GC_C467	Rhamnose	3.27768e+06	4.90809e+06	2.86793e+06	2.58958e+06	1.7599e+07	1.20327e+07	4.21615e+06	4.95049e+06	7.31188e+06	1.09373e+07	3.91421e+06	4.90622e+06	2.71025e+06	2.97459e+06	3.18163e+06	5.0936e+06	408540	393450	716730	1.06325e+06	561524	456662	577291	713242	314409	436115	1.1489e+06	1.04658e+06	2.74771e+06	2.18075e+06	1.32928e+06	1.23815e+06	3.20316e+06	3.29975e+06
LCpos_C1130	Araliasaponin III	735.2	1622.91	4773.76	3611.33	10213.4	4943.93	9929.67	10962	4925.22	5834.06	951.691	2213.8	736.621	1490.27	2482.75	2798.76	2.50292	4.23035	0.00756061	1.52667	6.13593	0.00569231	0.00521989	4.8561	6.55515	18.6739	13.455	6.90741	8.92612	25.9113	29.2582	2.6183	5.7206	9.77036
LCpos_C1131	Soyasaponin A2	87.6901	170.152	1758.03	1486.47	9916.86	5383.01	12361.4	14134.4	8854.78	10937.6	949.923	2578.05	1489.31	2221.19	57.7559	142.435	26.0974	7.3311	0.631225	10.8656	11.0914	23.9135	17.8853	17.919	24.3095	18.6336	12.5702	7.10561	7.33236	13.9918	2.27868	11.3675	14.7589	12.2429
LCneg_C1765	Camellioside A	278.478	531.64	1774.09	2797.43	1222.48	633.267	1914.71	1472.56	469.944	391.351	301.984	392.444	301.843	486.835	560.395	918.808	203.136	142.002	28.2866	49.4062	158.65	196.529	12.7487	95.2831	115.075	103.855	94.6731	51.7873	71.1388	41.2233	156.899	134.558	89.7944	115.049
LCpos_C0610	4alpha-Carboxy-5alpha-cholesta-8-en-3beta-ol	4007.4	3379.38	4768.98	5088.3	5019.48	5432.74	5897.14	6038.55	5153.8	4751.21	3329.87	4091.93	3213.36	3719.57	3022.82	2518.3	3767.19	3922.32	1770.36	1568.5	3055.49	2973.4	1637.6	2260.83	3580.52	3314.93	1776.67	2016.76	1992.08	1964.73	2066.46	2044.61	2681.99	2671.79
LCpos_C0128	Tetrahydrodeoxycorticosterone	16000.8	15867.6	12118.7	14424.9	25029	24284.7	22046.1	25661.1	19250.3	18849.4	9817.81	7960.21	12958.6	12751.2	12196.1	13419.4	12824	10995.3	11898.9	11731.9	13042.8	13937.4	10708.1	7858.59	10891.4	10953.7	13080.3	12865.1	7284.79	7329.32	7362.49	6788.09	18931.3	18652.9
LCpos_C1198	Methyl dihydrophaseate	2303.1	4583.78	4466.71	3206.41	7066.33	3602.7	1319.46	3178.32	1840.23	2046.51	750.349	2209.4	273.692	801.582	1105.36	1777.77	239.648	144.961	98.5235	163.162	115.985	140.616	142.293	184.367	72.4788	82.1533	141.544	74.2641	156.147	390.175	390.508	242.516	896.003	1166.48
LCneg_C1330	All-trans-heptaprenyl diphosphate	636.936	459.741	531.25	570.559	3383.35	3521.61	6516.1	7003.75	2156.43	2392.98	557.557	390.116	665.287	624.649	750.688	577.907	163.215	130.155	981.863	1465.47	133.524	141.484	2196.77	1896.27	238.138	276.466	200.582	254.467	223.037	154.138	222.937	165.894	224.77	265.878
LCneg_C1114	Uridine diphosphate-N-acetylglucosamine	6837.56	7076.93	4136.42	8766.21	1944.83	3814.97	2210.1	2196.28	11827.9	10684.7	12788.3	11950.5	6900.33	7232.53	11818.8	15677.1	483.773	456.637	475.879	350.588	346.937	230.17	490.837	415.385	269.061	234.984	13845.6	11235.1	11235.4	6612.03	15477.5	12015.9	6992.69	8588.42
LCneg_C1374	Calystegine A3	350.95	379.491	401.942	434.723	306.547	270.802	291.143	352.373	336.946	247.768	143.349	238.132	263.667	236.831	277.334	581.492	2524.48	2593.15	2655.37	2658.07	6548.74	4456.94	1831.84	2030.34	2862.97	4184.36	1046.4	1188.96	1647.72	969.237	1357.11	1046.26	1463	1591.12
GC_C058	Tryptophan	4.54169e+07	6.48684e+07	1.05491e+08	9.86668e+07	4.56313e+07	3.33773e+07	4.20137e+07	4.41945e+07	4.29614e+07	5.81254e+07	1.87802e+07	2.49636e+07	2.13719e+07	2.29283e+07	2.7321e+07	3.13129e+07	1.59827e+08	1.56724e+08	8.76508e+07	1.39781e+08	1.72782e+08	1.48311e+08	1.40662e+08	1.57798e+08	1.53379e+08	1.79401e+08	5.24959e+06	4.64479e+06	3.82429e+06	6.27335e+06	4.80791e+06	3.76946e+06	3.10339e+07	3.32e+07
LCneg_C0089	gamma-Glutamyltyrosine	1036.96	964.447	1512.87	1423.64	1185.64	752.278	998.516	1070.67	1247.19	1473.08	600.962	716.17	781.273	836.147	826.058	1158.22	55361.3	47648.7	45958.2	49601.7	68586.5	64392.3	50776.1	60754.4	57716.6	73210.9	1351.27	1531.41	1540.82	1861.1	1004.95	1156.49	8343.18	10021.2
LCneg_C0175	N-Phenylacetylaspartic acid	747.586	1423.45	1216.34	1014.25	602.587	372.175	401.471	347.498	1064.62	1077.92	373.68	725.129	316.435	380.305	1008.8	1583.23	12853.2	11934.3	16182	19676.1	18910.4	15890.9	14283.5	15246.1	10720.7	13072.4	925.7	821.522	3555.16	2694.56	1968.56	1625	2864.76	3043.95
LCpos_C0993	N-Acetyl-L-glutamate 5-semialdehyde	599.709	362.128	500.14	348.598	298.488	267.801	180.502	220.387	294.112	299.622	334.007	360.171	132.201	165.642	579.856	643.82	1669.7	1821.21	1096.43	1375.73	2012.23	1571.67	1230.38	1519.07	2517.25	2452.05	501.917	510.687	1206.45	934.393	461.42	818.594	1238.58	1446.21
LCneg_C0194	Glutamyltryptophan	880.787	1072.48	2591.7	2191.26	1322.2	509.055	1445.87	1287.75	1328	1265.66	393.713	588.922	517.324	871.263	585.426	918.97	12675.4	12882.3	6960.32	8968.52	17405	13833.9	18741.6	19001.4	18189.8	21809.8	201.138	165.539	268.489	265.322	223.277	164.335	278.74	252.665
LCneg_C0897	Pimelic acid	683.81	768.345	656.108	715.204	750.478	470.678	645.633	555.01	762.569	671.906	592.896	622.358	520.793	848.597	483.947	787.613	1066.93	1057.23	979.208	1334.57	1474.33	1443.88	1326.59	1530.89	1739.47	2089.33	459.806	368.573	1258.89	1541.45	563.098	603.2	1034.43	1132.51
LCneg_C0588	Xanthosine	2215.03	2746.26	3390.84	2451.47	1458.8	1285.44	1099.54	1160.27	538.456	393.011	921.877	740.476	622.834	670.706	2705.86	2831.47	8062.99	6963.91	4555.36	5743.54	8468.87	7400.67	6387.9	6594.03	5779.27	7457.89	3159.13	2907.86	2431.76	3086.03	4071.83	2809.25	2969.15	3864.06
LCneg_C1204	Oxoglutaric acid	978.244	937.418	1439.61	1410.8	825.296	840.358	817.537	781.862	1430.79	1161.2	1027.57	1032.84	860.166	991.078	1914.73	1739.71	7623.11	5087.87	4711.55	3882.45	6874.56	5232.25	4438.06	5087.17	9799.31	12494	4434.87	3142.33	1864.89	1718.65	1655.02	2510.42	2711.44	1969.5
LCneg_C0894	Ethyl (S)-3-hydroxybutyrate glucoside	1461.72	1283.53	1891.54	1634.81	1714.75	1671.49	2827.41	1484.28	1975.13	1999.34	1002.06	1239.66	895.749	1195.23	1518.75	2059.65	49131.9	47845.4	88527.8	134676	154972	90263.9	80351.9	85155.5	24538.2	26858.8	3384.3	2978.69	763.796	1431.14	328.596	494.808	12477.2	9708.86
LCpos_C0603	13'-Hydroxy-alpha-tocopherol	445.086	377.44	164.099	293.003	269.619	241.249	151.479	184.335	235.032	250.436	335.863	191.793	147.84	220.583	360.766	308.729	13409.7	14783.4	11018.9	11411.6	13100.1	12771.7	13694.7	10777.9	11257.3	14542.8	1711	1359.24	3382.1	4694.07	2992.1	2736.23	1253.2	1722.9
LCpos_C0693	Pantothenic acid	1186.68	1473.93	1225.4	910.244	1707.63	1046.35	493.915	942.855	1913.71	1728.06	1282.6	1789.99	380.592	663.936	1931.67	1747.27	4754.75	4865.08	3197.54	3796.73	6635.51	4376.41	2206.68	2729.42	3192.8	5720.37	1096.18	1294.71	3782.93	2375.09	2381.36	921.753	2808.63	3158.9
LCpos_C0218	Indole-3-acrylic acid	52175.9	68686.5	99840.4	76297.6	42522.3	29326.6	35747.2	39479.6	48606.5	51601.1	20312.4	33259.3	14563.8	22402	37365.2	40512.5	163418	147171	93598.8	132047	152001	134852	142160	171022	121671	150637	4794.67	4716.38	4363.1	6605.91	5363.51	4016.03	43446.5	48010.9
LCpos_C0635	Pyropheophytin b	473.741	639.892	672.59	576.722	720.432	734.98	608.44	565.108	776.421	775.276	626.82	657.521	767.709	776.891	652.971	493.298	1661.76	1933.75	1917.27	2098.39	1824.97	1703.54	680.135	971.958	748.262	619.448	529.804	502.279	963.554	821.68	540.235	584.309	516.026	527.661
LCpos_C0182	1H-Indole-3-carboxaldehyde	8729.9	11655.3	14731.9	12511.9	6525.13	4141.94	5416.97	6637.23	8102.21	8560.25	2267.95	5314.3	2554.55	3626.51	5834.69	5898.7	16252.9	21297.5	15059.6	20583.8	14969.1	20094.4	20562.1	24554.6	12744.8	24133.8	1168.17	1037.72	942.132	774.579	707.221	656.088	6264.64	7758.92
LCneg_C0617	Apiosylglucosyl 4-hydroxybenzoate	564.286	875.749	1327.21	1342.49	1446.56	1074.06	678.338	846.815	1715.1	1591.15	1061.81	579.731	884.369	1148.44	1191.2	1432.95	18445.1	31988.1	20387	16353.2	18445.2	22532.9	9260.94	10103.3	20926.8	11101.3	3401.82	2495.8	3237.74	2810.1	2626.83	1816.93	13822.8	13380.6
LCpos_C0907	Plastoquinone 9	364.49	361.546	434.7	468.71	576.766	735.856	529.984	587.191	438.216	487.661	681.974	584.355	713.019	700.008	393.41	434.121	4062.87	1416.42	1244.8	1304.4	1303.13	4002.06	1639.11	1567.68	2547.39	1472.68	677.887	743.945	1299.94	880.759	614.317	1040.68	1099.93	1227.01
LCpos_C0544	menaquinol-11	64637.9	58470.9	57430	60498.4	58398.7	58487	66214.8	70935.9	58178.7	58906.7	64570.9	60097.8	65820.7	65894.3	58538.4	55944.7	90380.9	86609	86729.2	83351.2	89582.6	88652.2	90968.2	83493.8	109671	105646	51136.3	48100.4	45466.1	49241.6	48560	56839.9	42780.8	43157.9
LCpos_C0705	2-Acetolactate	89.7336	115.165	116.803	110.602	139.886	118.07	88.6707	75.2052	98.7712	137.228	90.0083	126.093	111.179	101.251	86.0835	92.1024	4910.15	5099.04	1706.32	3396.62	2554.7	2493.81	2759.83	3916.32	1151.49	2258.42	61.0791	75.2583	184.512	125.759	79.5896	81.0882	139.378	136.922
LCneg_C0007	gamma-Glutamylphenylalanine	2216.27	1561.73	4390.95	4098.48	4384.59	3243.71	4434.43	5980.73	4805.93	4622.39	2412.56	2669.84	2239.44	3124.31	1771.38	2455.74	320418	293079	220031	253606	408384	320041	217897	218132	253333	308864	1148.49	1022.38	778.905	2623.13	683.994	614.796	1237.12	1473.69
LCneg_C1736	Kaempferol 3-(2G-apiosylrobinobioside)	22.1704	33.475	51.1036	65.1211	504.737	390.013	355.213	322.086	224.243	396.906	66.2021	31.7788	64.0309	40.8213	52.3785	63.2035	623.759	586.981	2670.03	3329.45	1164.92	1200.38	2527.29	2666.51	2007.21	2543.61	102.529	84.6934	63.8616	190.592	172.031	119.449	156.41	137.594
LCpos_C0824	Sinapic acid	316.491	287.806	307.066	269.451	824.231	649.614	176.773	235.642	506.22	654.451	525.965	731.77	179.752	284.622	242.17	253.577	877.614	952.945	1582.66	1906.73	1270.13	951.546	1366.9	1652.84	993.069	1198.86	207.356	177.498	500.869	546.407	312.183	278.423	304.898	466.761
LCpos_C0092	Cinnamic acid	554.189	650.141	1791.76	1059.21	1309.45	875.607	1143.3	1445.69	1190.07	1417.2	412.913	671.022	360.666	592.668	415.031	621.479	50073.7	49892	34935.9	39758.1	55546.4	50560.5	34114.9	40125.8	38845.6	46681.6	216.013	221.662	197.549	440.885	154.489	100.596	269.673	298.876
LCpos_C0819	4-Hydroxycinnamic acid	1274.46	1543.09	1149.87	1194.82	1695.1	1339.56	545.146	549.763	1682.22	1650.61	1073.47	1736.02	230.889	339.307	2549.78	2498.78	23090.6	21956.9	16768.7	16890.4	28911.9	21167.6	17927.9	21824.5	19645.1	20295.5	271.35	256.871	2795.25	2647.67	316.052	215.372	2660.37	2761.89
LCneg_C1412	Biochanin A	209.85	256.09	421.608	360.707	144.985	229.539	213.902	205.956	213.097	267.125	162.623	203.522	254.027	253.799	282.267	440.646	17454.7	15549.6	6986.38	10625.2	14277.4	10660.7	17959	20388.4	26266.2	24613	655.328	638.679	350.316	464.198	922.976	617.802	469.538	442.958
LCneg_C0565	1-O-Sinapoylglucose	252.474	312.127	258.521	215.179	1018.76	947.651	245.617	251.996	1221.82	1393.43	1452.41	2153.44	476.933	699.734	266.176	402.338	3811.33	4225.33	6887.97	8319.34	5533.12	5013.94	6735.96	6850.68	4115.45	4451.37	458.667	353.692	1367.21	1273.35	743.46	582.258	770.152	871.821
LCpos_C1180	Hydroxytyrosol 1-O-glucoside	280.652	215.682	397.077	327.952	258.057	278.305	158.045	333.23	294.822	287.925	201.193	277.345	103.962	127.625	353.225	418.054	4735.85	5726.86	3536.15	6618.63	9102.98	5414.02	7904.84	10495.2	4184.87	5199.35	355.607	376.484	443.471	487.581	156.81	244.781	1776.46	1219.17
LCneg_C0196	gentesic acid 5-O-glucoside	458.411	597.719	1065.61	1026.03	1255.91	940.111	1521.79	1613.44	883.428	764.737	812.97	591.368	625.403	835.727	1217.56	1426.05	156421	171374	125717	200302	164810	111020	229413	262200	142258	198796	6155.95	6480.11	6538.21	8552.69	3721.3	3645.11	7392.89	6108.86
LCneg_C0068	trisaccharide (put. raffinose)	21454.7	23978.5	41393.2	44906.8	59279.7	62778.3	70711.4	61143.7	37163.1	37709.4	37219.6	37694.5	36810.9	35459.4	20116.2	21291.2	162842	172316	124222	113559	114285	128926	128509	123208	141043	152380	65137.3	66909.7	43748.8	39799.4	59513.2	55328.6	41877.6	43055.4
LCpos_C0091	Cellobiose	1686.98	1850.88	2183.3	2280.86	2410.05	2959.7	3865.74	3322.58	2121.73	2980.09	2759.89	2694.43	2415.9	1785.46	2202.95	2064.97	11777.4	11588.7	15671.6	17420.6	17982.4	15678.8	16995.5	19200.6	9642.45	12031.3	2700.88	2325.69	4250.83	5392.35	3885.47	3315.87	11984.7	13786.2
LCneg_C0585	a-L-Fucopyranosyl-(1->2)-b-D-galactopyranosyl-(1->2)-D-xylose	375.729	232.95	247.807	332.735	382.599	367.567	338.518	382.613	287.056	251.113	289.237	298.608	304.482	299.597	314.46	328.708	11252.2	11415.2	11677.2	15005.5	16769	12433.8	10842.3	15496.3	20809.2	28500.9	495.121	506.476	587.232	580.549	502.941	497.346	657.456	618.111
LCneg_C1435	stachyose	4847.74	5349.12	6841.78	7186.86	6267.58	8102.52	11152.5	9812.86	4772.37	6054.27	6530.34	6938.25	7338.34	9375.09	4408.41	4431.61	19740.4	28709	18806.1	22189.4	33778.2	25814.5	22266.5	26530.6	23478.6	16777.3	6108.03	5040.02	4976.54	6881.58	7754.06	5648.55	12713.6	10993.5
LCpos_C0152	22:0-Glc-Sitosterol	39574.9	37622.8	38255.9	39715.9	38519.2	39669.3	44807.1	44921.5	28141.3	48534.5	52682.4	37823.1	43325.6	41899.1	21262.1	36884.3	96644.4	93559	115693	111397	112039	114151	105777	87995.8	109672	114490	29671.6	31215.9	24167.6	25175.7	30446.1	28940.8	29217.2	28353.8
LCpos_C0918	22:0-Glc-Stigmasterol	12164	11613	12959.9	13674.5	13480.1	13320.7	13384.6	15152.9	12581.8	13496.4	13150.6	11380.5	13775.8	15892.3	14046.2	13771.8	106759	141487	179350	173038	168332	176141	114587	104837	119593	122297	22729.7	22590.6	16900.5	18036	22188.2	17810.8	26811.9	24958.8
LCpos_C0229	(3beta,5alpha,6beta,9alpha,22E,24R)-23-Methylergosta-7,22-diene-3,5,6,9-tetrol	205.854	213.859	202.384	216.642	321.585	314.82	253.341	230.622	408.511	364.771	196.916	167.655	191.869	200.975	218.493	194.423	420.333	375.093	529.724	531.296	445.752	501.418	395.92	389.639	344.185	348.729	307.845	281.921	250.956	250.465	240.124	301.809	357.536	326.062
LCneg_C1366	(1S,2S,4R,8S)-p-Menthane-1,2,8,9-tetrol 2-glucoside	330.007	282.315	246.094	220.513	201.461	130.234	146.57	94.2847	209.232	300.025	123.46	198.775	112.744	151.712	406.517	476.662	8916.51	8006.78	4006.37	6590.27	6200.15	6689.32	6040.25	4836.34	5589.37	7014.42	331.556	288.113	361.881	352.858	242.544	260.271	843.276	1125.95
LCneg_C1708	Dihydrophaseic acid	236.797	236.083	357.082	290.702	199.046	246.368	186.264	166.496	211.135	159.869	111.776	128.468	213.776	139.134	250.807	268.98	5206.43	5649.83	1785.07	2236.38	10690	7762.03	2476.44	2282.17	8085.67	9321.72	127.663	102.337	188.336	169.29	135.183	144.882	253.192	222.631
LCpos_C0887	(E)-4,8-Dimethyl-1,3,7-nonatriene	180.146	149.214	144.19	139.949	154.118	176.297	149.914	109.948	177.206	151.264	123.832	128.686	114.186	145.002	129.399	124.975	191.493	186.999	248.755	211.515	210.508	269.153	223.684	223.084	200.963	181.44	153.543	144.97	126.77	129.928	99.1292	139.305	162.254	165.825
LCneg_C0082	Fauripavine;(+)-Fauripavine	178.693	257.305	158.39	167.353	160.021	113.838	94.0236	101.959	146.356	191.396	80.7667	113.241	61.5248	89.6633	135.897	203.939	1110.24	960.136	285.32	387.936	543.303	457.949	1178.05	1116.73	1758.12	2279.58	9465.29	7631.4	26960.2	29741.7	56450.9	38673.2	5365.89	6839.49
LCpos_C0107	Croomine;(+)-Croomine	191.737	361.375	248.195	184.329	162.619	143.219	104.445	94.8532	126	167.709	123.434	191.121	147.742	160.119	222.898	259.738	227.259	184.814	71.8326	87.3163	191.335	146.834	91.6538	143.442	99.0503	98.4024	423.567	426.547	842.902	1032.59	621.984	485.984	909.58	1381.55
GC_C032	aminobutanoic acid	8.48003e+07	8.98407e+07	6.74556e+07	5.71343e+07	8.42618e+07	8.24683e+07	1.0133e+08	1.07287e+08	1.36794e+08	1.2458e+08	3.83082e+07	3.5419e+07	4.15698e+07	3.97208e+07	3.90038e+07	4.31854e+07	9.75394e+07	1.01211e+08	5.83452e+07	7.09222e+07	1.03812e+08	8.69118e+07	6.20475e+07	7.02622e+07	8.2904e+07	9.5212e+07	1.67972e+08	1.62029e+08	1.23281e+08	1.27537e+08	1.4958e+08	1.8655e+08	1.7519e+08	1.6255e+08
GC_C276	Ureidopropionic acid	136829	130179	95309.3	116756	151208	172961	141384	126853	173356	131575	132875	112423	105658	77095.8	135727	113716	68400.6	65080.5	71052.2	79308.3	66153.7	78302.4	72200.3	72107.9	68555.3	72600.2	3.5652e+06	2.23726e+06	9.1511e+06	7.69516e+06	2.1027e+06	3.25909e+06	6.13936e+06	5.05328e+06
LCneg_C0379	Hydroxyprolyl-Leucine	461.362	824.087	344.22	242.395	1394.86	1047.91	328.308	421.705	1373.15	1379.82	1342.49	1647.5	242.283	505.329	397.331	628.101	844.895	850.441	592.512	653.236	840.332	836.693	788.526	868.665	780.334	712.507	7129.9	6596.82	8285.79	6041	6474.73	4842.26	5594.28	4805.01
LCneg_C1168	N6-Acetyl-L-lysine	261.891	346.917	304.583	359.678	389.536	290.752	293.074	368.123	323.774	387.744	360.979	309.393	442.238	395.678	344.292	414.133	257.443	248.515	338.74	329.517	553.786	403.94	432.606	390.383	471.009	453.693	102672	91210.6	120487	144754	118057	104886	82376.7	77922.9
LCneg_C0288	Argininosuccinic acid	809.338	752.19	1030.66	1104.74	634.355	677.198	1625.35	1439.76	521.735	558.549	430.403	443.364	418.313	488.167	570.233	439.026	675.335	783.84	526.985	489.967	1013.05	1081.44	604.151	472.254	1052.92	1019	2382.96	1912.16	2213.16	1959.42	2772.68	3023.04	3847.08	3476.32
LCneg_C0079	Homo-L-arginine	667.736	455.443	547.445	535.348	353.635	379.561	407.23	563.609	223.312	214.548	232.908	163.691	230.976	217.434	305.997	294.111	341.969	422.741	488.185	456.325	453.107	653.844	449.94	335.226	559.643	666.512	4153.6	3942.28	7490.78	5731.29	9254.33	7852.41	15348.3	14808.1
LCpos_C0298	(+)-gamma-Hydroxy-L-homoarginine	523.612	479.216	467.552	406.792	366.682	436.616	412.386	427.555	298.758	306.062	279.333	318.613	150.233	152.255	450.281	456.415	354.995	329.873	300.991	225.272	231.845	267.43	386.652	484.594	281.424	224.734	3569.81	3455.73	5337.74	3662.55	5844.99	5230.56	7996.04	8793.78
LCpos_C0495	N-Acetylornithine	364.019	367.783	588.759	545.99	488.444	402.25	496.309	531.111	371.511	341.944	376.455	259.589	392.859	610.71	340.621	336.143	327.594	258.278	285.363	221.84	263.737	217.973	307.491	253.031	299.815	387.25	1477.56	1426.76	806.314	540.51	1212.12	1031.12	581.856	466.141
LCpos_C0582	Kynurenic acid	77.9149	124.254	81.2537	71.8821	81.7338	95.1334	64.4122	74.8738	90.5282	115.062	87.0695	111.685	34.6259	47.0074	109.894	108.711	60.2004	70.0603	68.9622	79.4176	52.5919	46.9684	122.839	155.446	36.6022	77.0109	1713.77	1090.36	5166.76	4923.99	2728.75	2011.23	4672.27	5625.79
GC_C147	Glutamine, N-gamma-ethyl	2.00691e+06	2.44594e+06	2.75109e+06	2.58758e+06	1.18695e+06	1.15513e+06	1.36174e+06	1.41595e+06	1.56507e+06	1.84752e+06	1.56759e+06	2.35929e+06	1.23242e+06	1.73074e+06	1.5783e+06	1.87096e+06	239293	232420	55609.3	67195.6	257065	262287	50386.3	58014.2	247887	359744	2.23965e+07	1.96369e+07	3.35138e+07	3.70152e+07	2.74316e+07	2.71006e+07	3.67198e+07	4.06069e+07
GC_C128	Threonine	340604	344175	377807	405463	636483	456562	297310	380311	438156	496474	270357	335032	446202	369650	370097	432863	91898.1	101015	107987	115085	170121	128439	92536.1	107142	112422	133583	3.381e+06	2.77171e+06	9.56891e+06	7.01053e+06	4.55202e+06	3.38131e+06	4.50747e+06	4.19502e+06
GC_C148	tryptamine	315276	324599	232230	332592	226964	193618	225347	220005	278790	283750	195835	213124	167949	144357	298925	332923	354387	389731	285554	318753	588201	678788	209028	255453	653310	711085	1.59507e+07	1.39606e+07	6.0791e+07	5.61604e+07	2.61342e+07	2.75147e+07	2.37068e+07	2.36099e+07
LCneg_C0156	Asperuloside	256.095	383.877	938.748	639.12	410.092	290.287	494.328	530.286	640.676	707.519	366.954	585.141	642.005	1336.5	258.163	414.624	171.364	169.654	265.125	374.51	225.035	254.699	333.915	465.703	156.573	154.071	24689	19397	45912.1	43866.6	47720.3	30886.8	72879.6	74637.3
LCneg_C1139	Cantleyoside	103.67	102.998	132.093	135.684	100.668	82.077	61.1367	71.2251	126.178	150.749	75.4623	100.991	66.2332	73.3255	136.109	147.241	128.796	103.807	160.988	163.149	134.759	165.057	177.689	218.202	90.8348	142.675	3251.54	2612.82	3053.72	3440.91	4862.99	2533.8	4840.08	5069.34
LCneg_C0058	Mollugoside	541.535	485.312	539.248	947.946	523.445	443.759	552.867	465.199	630.404	615.685	572.883	501.283	677.753	670.795	724.861	641.275	478.219	512.535	655.201	733.034	856.179	578.368	707.467	648.95	485.639	727.316	148040	127166	227410	220694	201199	127446	132926	137130
LCneg_C0326	Multiroside	71.6634	91.0823	95.8821	116.137	130.916	94.8174	83.2757	69.5171	166.338	185.608	69.4538	98.4137	58.3868	63.6377	80.2454	116.124	184.362	147.267	103.738	90.267	199.284	212.807	176.846	133.68	144.878	173.697	4855.6	3611.61	8279.72	9023.81	6145.85	3557.7	6382.52	6428.13
LCpos_C0558	beta-sitosterol glucoside-3'-O-hexacosanoicate	612.508	605.276	658.387	950.091	910.873	858.224	1040.82	1231.51	920.533	1001.65	984.755	891.329	1699.22	1794.24	1034.91	1366.35	2164.54	2493.33	995.827	881.463	1758.88	1703.79	1866.29	1657.69	2456.91	2367.22	13290.2	13899.4	6195.61	7393.44	11955.7	12082.8	10800.2	10174
LCpos_C0818	Pyridoxine	838.088	899.089	1004.72	687.616	695.26	641.405	789.947	815.776	601.089	667.201	627.279	600.117	558.708	601.464	681.339	898.823	966.316	1008.29	721.05	726.891	1075.93	974.809	960.022	1123.28	407.178	735.894	2274.05	1905.5	2961.89	2566.55	2100.57	1908.5	2689.45	2667.85
LCneg_C1379	1-Octen-3-yl primeveroside	133.661	153.027	106.626	130.293	113.551	69.4528	55.55	72.4726	134.984	79.5336	110.835	99.9237	59.3551	96.7673	137.973	150.837	213.333	291.59	243.729	295.706	247.003	250.922	321.225	365.713	182.964	275.049	1364.61	960.764	8803.01	9168.79	1913.4	1175.89	6277.99	6655.94
LCneg_C0906	Linalool oxide D 3-[apiosyl-(1->6)-glucoside]	302.607	287.407	286.773	314.588	303.709	296.896	319.574	335.539	166.417	260.247	361.367	468.739	273.156	271.51	290.975	321.325	354.687	350.544	392.871	429.141	417.272	301.478	432.791	409.033	287.859	411.853	2519.08	2416.05	6976.91	7977.65	2671.85	1871.69	5508.96	6233.14
LCneg_C0917	Porphinehexacarboxylic acid	67.4371	74.6784	90.5229	67.0202	113.183	89.7835	92.3292	56.5928	170.332	150.031	85.0267	136.673	65.944	72.8049	81.9263	123.222	309.318	272.169	271.402	260.242	359.68	348.009	254.688	241.202	201.004	221.62	13771.8	10729.3	8368.08	3410	15315.8	8927.95	3251.18	3398.32
LCneg_C0122	1,12-di-L-ascorbyl dodecanedioate	3396.41	4337.93	4468.69	3291.83	3750.34	2465.69	1895.64	1946.34	3681.65	3803.1	1389.53	2052.07	1194.07	1170	2798.3	3673.24	486.441	523.227	469.111	521.438	685.536	725.768	1276.86	1374.66	790.984	1022.4	18820.8	15652.7	61150.3	67951.6	18589.4	10890.3	59319.6	62238.9
LCneg_C1173	Itaconic acid	5050.52	5341.78	3032.74	2996	4853.09	3508.05	2620.68	2820.28	6267.77	5134.2	4270.73	4855.81	3107.76	3835.49	4247.32	5488.61	2913.36	2458.49	4456.62	5609.66	3666.98	3295.87	4137.06	4685.86	3339.11	4732.65	11275.9	9481.91	14576.6	13891.8	11283.8	13951.5	16480.4	17631.3
LCneg_C1176	Oxoglutaric acid	547.257	577.575	543.206	773.709	697.406	583.129	554.529	617.362	606.15	484.919	523.663	518.186	591.752	653.538	545.153	577.921	341.179	389.765	475.797	424.313	436.018	417.648	406.626	441.987	419.228	420.008	5465.39	6704.98	26341	21422.7	3229.54	3719.52	28604.6	28172.1
LCneg_C1750	Apimaysin	123.699	126.171	230.318	164.723	154.846	102.683	285.487	133.92	228.328	86.9372	119.007	101.487	132.008	83.2479	89.6402	115.978	166.845	384.671	252.623	344.962	817.065	1233.53	409.688	314.795	859.192	526.235	1550.75	1254.88	5139.43	5476.66	7376.95	3256.69	5050.94	5595.24
LCpos_C0020	Kaempferol 3-[glucosyl-(1->3)-rhamnosyl-(1->2)-[rhamnosyl-(1->6)-galactoside]]	160.194	140.252	197.674	294.65	153.216	133.289	129.323	175.683	97.5998	177.126	227.751	157.744	149.074	128.011	86.511	214.619	31.3431	23.9293	28.0086	70.4386	44.7979	61.8141	61.5407	96.309	21.8617	51.2849	24307.4	18461.5	37462	35159.8	32908.8	22047.6	21625.8	26210.9
LCpos_C1011	Kaempferol	230.126	268.791	268.38	140.3	248.939	134.687	106.787	101.502	256.495	294.689	176.667	221.983	64.9231	63.1035	519.203	395.092	134.464	108.382	134.491	160.768	129.96	99.4636	179.18	235.187	70.5669	139.562	560.091	463.946	1537.96	1766.36	734.631	699.304	2272.58	2545.81
LCpos_C0833	Kaempferol 3-rhamnosyl-(1->2)-[glucosyl-(1->3)-(4'''-p-coumaroylrhamnosyl)-(1->6)-galactoside];Capilliposide II	92.778	42.6817	32.755	50.6807	29.0212	23.0231	43.116	27.3751	34.911	29.9119	25.9504	35.5109	26.0279	10.6978	13.8834	14.79	8.60745	12.2295	16.0322	17.7435	16.6613	15.2994	12.9657	25.8149	7.82399	22.8686	1437.02	1004.48	3002.71	3224.14	3028.36	1939.89	3936.99	4698.91
LCneg_C1137	2',7-Dihydroxy-4'-methoxy-8-prenylflavan 2',7-diglucoside	103.543	127.885	178.109	171.027	169.19	166.064	190.483	125.924	130.871	142.246	50.3244	109.435	81.1723	115.287	94.2605	68.8259	708.765	594.006	367.207	395.897	384.569	503.232	422.468	398.117	208.484	371.163	10713.5	7289.61	5125.14	6850.98	19571.6	10995.7	2462.49	3227.38
GC_C171	arbutin	49035	50815.9	47701.5	63212.5	46994.8	45146.7	52143.1	48913	49387.7	47735.7	48090.2	44707.5	43775.2	50488.7	45433.4	50326.3	33712.7	32985.3	42190	48015.2	40395.3	43680	26123.7	36057.4	28454.1	29268.2	2.62734e+06	2.57836e+06	5.46145e+06	7.26911e+06	4.58694e+06	3.0165e+06	8.80283e+06	9.89085e+06
GC_C514	Hydroquinone	222490	205728	151018	171711	179025	194849	251962	232176	149761	118130	150552	154781	156103	118949	229374	188084	76299.1	81261.9	85296.4	99465.1	79581.1	76605.2	63055.6	71081.4	87610.4	100373	5.32651e+06	6.14638e+06	4.32567e+06	8.41366e+06	6.16954e+06	5.1418e+06	2.56874e+06	3.34078e+06
LCneg_C0879	4-Hydroxycinnamic acid	1379.49	2227.79	663.653	554.65	1702.15	949.251	653.949	698.628	1281.24	1176.75	1781.11	2401.38	544.695	567.657	1323.55	1404.73	502.672	401.641	589.136	497.266	413.363	453.376	607.234	566.304	529.058	498.94	2626.25	2292.51	9738.85	10875	5008.22	3772.64	13305	14306.9
LCneg_C0332	Aspalathin	164.861	148.009	146.531	311.345	174.198	173.036	157.548	164.116	161.658	141.625	142.826	116.952	95.7618	203.281	164.31	208.454	160.03	213.944	258.516	185.552	277.038	244.605	278.815	257.077	194.32	252.106	169271	154082	189607	230144	311011	180209	750.423	636.243
LCpos_C0122	nigrasin j	441.074	611.905	842.755	632.155	490.602	386.137	323.649	444.495	578.083	696.864	400.949	718.554	335.148	562.592	543.168	552.258	98.3582	116.968	106.469	135.272	114.81	117.015	137.224	175.501	78.3532	110.658	3578.85	2827.48	4329.45	4182.35	2852.36	2106.91	9618.63	11278.1
LCpos_C0985	Manassantin A;(-)-Manassantin A	22.0644	30.83	40.0364	22.5736	32.5665	1.17716	28.9646	6.25803	16.207	14.2396	6.97696	16.2822	5.54946	27.2883	29.3328	21.575	40.0992	28.4987	10.0731	26.2608	22.3382	24.8764	20.6973	14.1	11.7455	10.4489	7913.58	6721.79	1653.88	2707.93	2796.93	1408.05	5306.18	6962.18
LCneg_C0873	Lusitanicoside	312.227	309.723	284.925	267.173	423.894	324.595	216.441	237.44	349.235	326.899	250.101	355.357	195.48	202.178	356.871	448.434	270.769	273.602	343.025	497.023	392.692	314.636	530.453	417.91	272.462	294.065	3400.08	2569.76	4716	4524.55	2024.15	1589.86	7592.44	8772.05
LCpos_C1158	5'-Methylthioadenosine	795.545	716.43	266.323	707.397	520.4	590.413	519.238	628.401	254.518	216.414	266.404	337.728	396.541	561.732	596.939	601.179	125.151	235.578	112.857	133.817	301.135	233.882	240.816	322.492	108.504	196.652	3795.96	4111.26	8470.95	4121.57	4924.36	2131.91	8375.06	7709.54
LCneg_C1716	9-(beta-D-Ribofuranosyl)zeatin	283.725	302.551	185.451	237.64	384.086	217.551	154.577	94.7872	364.86	387.156	241.566	462.425	175.759	223.339	329.97	314.93	203.954	267.441	588.14	886.948	243.206	201.469	1042.97	867.105	304.108	227.56	2596.18	2836.3	2147.3	1978.68	1571.83	982.957	4850.23	5021.08
LCpos_C0184	adenosine 5'-carboxamide	129.024	174.055	201.331	232.74	186.539	112.594	81.5328	105.088	157.811	153.027	136.893	195.481	97.4685	160.655	147.068	187.6	60.269	54.3901	76.9326	65.2624	63.7658	71.9016	105.008	118.73	50.6953	47.3649	9723.46	7894.9	27450.6	28410.8	23074.1	21535.8	9598.52	10772.4
LCneg_C0612	3-Fucosyllactose	794.689	962.27	3236.75	3180.6	1058.99	1113.26	11225.9	11295.5	1232.39	1500.82	801.655	794.58	4961.35	5700.48	572.296	910.413	3314.36	3437.63	1255.93	1036.36	6018.14	5241.69	1212.37	1436.81	3939.99	4002.31	43317.6	44438.9	62240.1	66162.5	68500	73605.9	40889.5	38752.6
LCneg_C0008	Verbascose	2685.34	2676.21	2715.12	3251.86	1809.32	2166.66	3247.68	2898.08	1268.56	1270.81	1314.02	933.059	1778.56	2088.45	1716.31	1987.16	3725.74	3808.94	3001.51	1944.07	2945.54	3187.36	1882.47	1468.56	3105.2	3013.6	50415.6	53658.4	15249.2	8219.61	26704.6	25623	9881.82	11284.2
LCneg_C0730	Araliasaponin IV	69.7361	102.484	98.2223	87.0278	244.608	120.716	340.399	288.588	214.949	250.059	137.251	194.245	137.899	320.468	56.1353	94.4109	123.971	141.468	60.3008	99.3671	131.178	138.004	46.6111	75.979	84.1614	81.9667	25300.2	20201.9	6964.84	6974.62	21079.9	13819.7	12336	13368.4
LCneg_C1400	Araliasaponin V	153.434	291.158	397.484	311.311	566.607	479.903	637.911	591.544	344.037	340.104	183.998	255.549	210.265	257.276	691.251	931.605	247.216	280.965	78.9597	201.003	322.273	235.181	184.476	218.863	180.141	158.82	1313.51	1367.29	1056.13	1398.6	3635.53	1787.24	2494.35	2573.11
LCneg_C1757	Elatoside D	76.7132	81.905	139.504	86.4201	93.2779	68.4039	157.148	135.457	69.8132	97.1288	44.0626	55.6863	53.4003	46.9946	83.395	115.863	197.434	282.187	44.9692	122.199	131.624	165.275	151.367	199.292	140.477	189.403	953.367	920.402	488.29	592.418	1629.08	1205.12	338.804	364.212
LCneg_C0065	Dihydrophaseic acid 4'-O-beta-D-glucopyranoside	10265.4	15864.4	18119.4	15799.2	21131.4	14323.1	10607.1	11221.1	23197.1	25066.4	16697.6	25547	8773.53	13619.9	22511.3	30192.6	3036.43	3132.58	3711.37	5811.05	6372.73	4267.45	5993.82	6843.94	3074.01	3725.3	65163.1	67732.1	94908.5	100582	67621.6	51698.1	116679	115883
LCneg_C0874	Pisumionoside	129.896	132.698	142.256	150.776	459.63	392.921	154.806	238.057	331.013	365.219	256.763	239.511	67.6052	150.141	98.0025	241.127	441.054	456.229	466.963	531.044	339.666	314.245	460.104	496.427	377.998	304.921	9187.88	7692.52	15348.8	16285.9	14925.8	10152.5	21442.8	24078
LCneg_C0856	Uzarigenin 3-[xylosyl-(1->2)-rhamnoside]	56.4419	54.0764	58.1463	78.0107	74.6235	57.6588	88.1299	79.6416	36.6263	46.7729	55.571	68.6485	75.2173	76.4918	62.8151	45.2593	44.2972	35.1856	48.0717	65.0319	265.17	112.391	52.7279	53.0698	66.8587	54.9392	25388.7	20734.8	6517.77	9231.91	12022.1	7164.96	40335.2	42983.3
LCneg_C0083	Cucumegastigmane II;(+)-Cucumegastigmane II	552.181	537.729	1233.61	1268.24	4157.96	3036.78	1946.08	2146.72	3224.4	3510.17	2530.75	3597.63	947.526	2107.49	726.943	831.779	526.334	474.424	723.774	728.129	869.846	611.824	660.718	686.75	585.449	586.24	66744.9	62926.8	78841.8	75283.2	53873.7	37946.8	177781	190713
LCneg_C1408	L-Linalool 3-[xylosyl-(1->6)-glucoside]	313.667	361.652	293.505	275.794	665.025	587.178	290.522	314.135	1183.69	1059.21	411.761	676.718	271.481	300.521	329.039	349.703	306.984	300.771	331.408	578.927	235.69	350.394	828.736	736.898	321.086	266.743	1956.13	1496.6	9368.27	9952.09	3263.36	1555.02	6243.11	7775.46
